# Supplementary material for: RING finger protein 13 protects against nonalcoholic steatohepatitis by targeting STING-relayed signaling pathways
Source: Nat Commun. 2023 Oct 20;14:6635. doi: 10.1038/s41467-023-42420-1 (PMC10587083; doi:10.1038/s41467-023-42420-1)
Supplement: Supplementary file 4 — Source Data [file 41467_2023_42420_MOESM4_ESM.xlsx]

## Sheet: Fig. 1
Fig. 1b														Fig. 1c				Fig. 1d
									non-NASH	NASH				RNF13 protein level	NAS			non-NASH	NASH
									1.29019	1.56346				1	7			1.22	0.86
									1.15945	1.92308				0.813	7			0.8	0.68
									1.33208	1.71403				0.98506	6			0.8	1.04
	55kD						RNF13		0.796255	1.89435				0.891297	6			1.08	0.83
									0.934947	2.55365				1.3279	6			1.33	0.8
									0.913154	1.49711				0.882155	5			0.49	0.78
									0.449843	0.545676				0.627226	5			0.95	1.74
									0.324334	1.2062				0.283752	5			0.96	0.84
							GAPDH		0.501446	0.654297				0.574362	5			0.84	0.8
	35kD								0.999784	1.69645				0.778498	5			0.64	0.72
									0.736861	1.10454				0.340235	5			1.29	0.86
									1.49786	2.28848				1.19001	4			0.85	0.94
									0.345356	2.32956				1.19678	4			1.24	1.24
									1.47954	1.09617				1.21137	4			1.09	0.84
									1.29892	2.3015				0.570009	4			1.69	1.14
									0.817198					0.670899	3			1.04
	55kD						RNF13		2.14078					0.414053	2			0.71
														0.602914	2
														0.692681	2
														0.519888	1
														0.486173	1
														0.47484	1
	35kD						GAPDH							0.383168	1
														0.168654	1
														0.260752	1
														0.233919	1
														0.179585	0
														0.778885	0
														0.769363	0
														0.675439	0
														1.11321	0
														0.424943	0
	55kD						RNF13
							GAPDH
	35kD
Fig. 1e														Fig. 1f
									NCD	HFD	HFHC			NCD	HFD		NCD	HFHC
									1	12.1056	32.0033			1.22	1.26		1.07	1.34
									2.86487	16.6302	25.9713			1.26	1.44		1.13	1.22
	55kD						RNF13		2.50896	12.8782	19.4001			0.87	0.95		0.9	0.82
									3.76023	9.52834	30.6173			0.89	1.1		1.25	0.62
														0.84	0.91		0.82	0.81
														0.93	0.88		0.83	1
															0.85			0.72
																		1.1
							GAPDH
	35kD
	55kD
							RNF13
	35kD						GAPDH
	55kD						RNF13
	40kD						ACTIN
Fig. 1g									Fig. 1h						Fig. 1i									Fig. 1j
									0h	6h	12h	24h												0h	6h	12h	24h
									1.00374	1.05364	1.14106	1.08702												0.806875	0.573843	1.07286	1.3713
55kD							RNF13		1.10986	0.933278	0.952888	0.917245												0.92989	1.01516	1.33952	1.05778
									0.861773	0.818117	0.972911	0.983079			55kD									0.773895	0.97829	1.25701	1.28814
									1.09458	1.16504	1.02483	1.00722										RNF13		1.19333	0.60246	1.41421	1.18253
									0.930049															1.17125	0.826539	1.37574	1.39367
																								1.13288	0.729588		1.12783
							GAPDH															GAPDH
35kD															35kD
0h	6h	12h	24h												0h	6h	12h	24h
0.960096	1.57531	3.58164	3.99295												0.936085	1.59394	1.71389	1.90707
1.17613	2.39157	3.0279	3.83172												0.85681	1.35602	1.81895	1.50911
0.863769	2.20771	3.69669	3.28265												1.20711	1.78933	1.59382	1.78494
Fig. 1k										Fig. 1l
55kD							RNF13
										55kD
																RNF13
																GAPDH
							GAPDH			35kD
35kD

## Sheet: Fig. 2
Fig. 2a
								hour	BSA	BSA	BSA	PAOA	PAOA	PAOA
								0	1	1	1	1	1	1
								0.5	0.784138	0.653215	0.642561	1.05964	1.13112	0.971961
55kD								1	0.667689	0.550955	0.463633	1.05085	1.10642	0.876448
							RNF13	2	0.296777	0.365358	0.343421	0.813832	1.03511	0.669684
								4	0.142849	0.209478	0.167931	0.492568	0.724153	0.502009
								6	0.106659	0.172496	0.104029	0.463779	0.457446	0.259823
35kD							GAPDH
Fig. 2b
55kD
							RNF13
							GAPDH
35kD
Fig. 2c
55kD
							RNF13
							GAPDH
35kD
Fig. 2e								Fig. 2f				Fig. 2g
55kD
			RNF13
										MYC
							70kD
			GAPDH										70kD							MYC
35kD
	BSA			PAOA			70kD			HA
CHX	1	1	1	1.63104	1.49404	1.47376
CHX+MG132	0.959496	1.10491	0.980836	1.42996	1.59577	1.47592
CHX+CQ	1.97563	2.00619	1.78355	1.92424	2.0683	2.09317														HA
							70kD			HA			70kD
							35kD			GAPDH
													70kD
																				HA
													35kD							GAPDH
Fig. 2h								Fig. 2i
																		BSA	BSA	BSA	PAOA	PAOA	PAOA
																	0	1	1	1	1	1	1
																	0.5	0.894267	0.626449	0.425045	1.06299	0.839338	1.17486
									70kD								1	0.575247	0.520721	0.289161	0.791871	0.806147	1.43242
70kD															RNF13		2	0.431637	0.424275	0.232915	0.907097	0.81258	1.36873
			MYC														4	0.144612	0.150387	0.053237	0.484418	0.4133	0.805485
																	6	0.023259	0.007662	0.062883	0.263251	0.229006	0.460097
															GAPDH
									35kD
			HA
70kD
																		BSA	BSA	BSA	PAOA	PAOA	PAOA
70kD			Flag						70kD								0	1	1	1	1	1	1
															RNF13		0.5	0.666261	0.993704	0.543873	0.854881	1.11347	1.12798
																	1	0.556335	1.0356	0.277176	0.681351	0.7396	0.79674
																	2	0.5486	0.920875	0.465327	0.735403	0.728955	1.06493
																	4	0.376346	0.973679	0.260052	0.548284	0.420137	0.819686
																	6	0.320592	0.563918	0.184263	0.39336	0.349082	0.490058
															GAPDH
									35kD
70kD			HA
35kD			GAPDH

## Sheet: Fig. 3
group	Fig. 3b								Fig. 3c	Fig. 3d			Fig. 3e						Fig. 3f			Fig. 3g						Fig. 3h			Fig. 3k	Fig. 3l		Fig. 3m	Fig. 3i	Fig. 3j	Fig. 3q	Fig. 3r
	0W	4W	8W	12W	16W	20W	24W		0W	24W			0 min	15 min	30 min	60 min	120 min	AUC	AUC*1000			0 min	15 min	30 min	60 min	120 min	AUC	AUC*1000		body weight（g）	liver weight（g）	liver to body weight（%）		Liver TG	TG	TC	ALT	AST
Flox-NC	24.49	29.12	30.94	32.61	33.74	34.06	35.15		8.7	6.6			8.9	15.2	12.3	8.6	7.3	1177.5	1.1775			8.8	4.8	2.8	3.3	5.9	526.5	0.5265		35.15	1.424	4.05121		29.23	0.42	2.07	28.9	116.7
	22.86	26.84	29.62	30.94	31.92	32.29	32.56		7.1	6.8			6.7	16.2	16.6	9.4	6.4	1281.75	1.28175			7.4	3.9	3.2	4.3	6.5	574.5	0.5745		32.56	1.372	4.21376		29.13	0.34	3.04	29.3	102.5
	23.67	27.81	29.83	32.21	34.82	35.54	36.74		7.4	8.2			6.6	14.8	13.2	10.6	6.2	1231.5	1.2315			8.2	5.1	4.4	5.6	6.8	693	0.693		36.74	1.453	3.95482		33.29	0.46	2.8	38.1	137.2
	22.81	27.18	30.49	31.48	31.91	32.49	33.28		8.7	9.4			7.4	13.4	10.3	9.1	7.9	1134.75	1.13475			7.2	3.8	3.4	5.3	7.5	651	0.651		33.28	1.355	4.07151		29.15	0.37	2.22	22.9	91
	23.59	26.73	28.61	30.03	31.38	32.56	33.43		7.7	8.4			6.9	16.2	16.6	13.9	10.4	1605.75	1.60575			8.1	3.8	4.4	4.1	5.3	560.25	0.56025		33.43	1.349	4.0353		31.34	0.41	2.51	34.5	89.1
	24.23	29.28	31.63	34.42	35.38	36.04	36.92		6.4	8.5			7.2	17.8	15.4	12.3	8.6	1479	1.479			8.8	5.8	4	5.3	6.3	670.5	0.6705		36.92	1.542	4.1766		30.28	0.46	2.33	32.3	132.8
	24.23	26.34	28.76	30.86	31.17	32.29	32.88		9.3	8.7			7.7	18.3	17.4	14.8	9.6	1677.75	1.67775			9.2	4.7	3.5	3.9	5.8	567.75	0.56775		32.88	1.138	3.46107		33.13	0.31	2.24	40.3	92.6
	23.14	24.35	26.45	28.03	29.24	30.83	31.24		8.1	9.2			6.1	14.6	11.5	8.9	7.4	1146	1.146			8.7	5.2	4.3	5.4	7.5	708	0.708		31.24	1.277	4.08771		29	0.43	2.49	38.1	105.2
	21.74	25.06	26.89	28.87	28.78	29.99	32.08		7.2	7.8			7.7	13.8	13.1	10.4	6.6	1225.5	1.2255			8.8	6	4.6	5.3	6.7	699	0.699		32.08	1.198	3.73441		28.78	0.38	2.45	23.2	85
HKO-NC	25.38	28.43	32.48	34.06	35.67	35.91	36.25		8.5	8.9			7	14.8	12.7	9.7	7.8	1230.75	1.23075			8.8	6.9	5	4.2	7.2	687	0.687		36.25	1.492	4.11586		27.75	0.44	2.76	32.6	118.3
	25.83	29.21	33.7	36.38	36.6	37.04	37.93		8	7.7			7.3	15.4	12.3	9.7	7.7	1230	1.23			7.9	4	3.1	3.3	5.6	505.5	0.5055		37.93	1.528	4.02847		32.37	0.43	2.27	30.8	136.7
	22.24	25.98	27.06	29.29	31.06	32.76	33.65		6.9	8.3			8.1	15.2	11.1	9.9	7.9	1221	1.221			7.2	4.5	4.2	3.7	5.1	535.5	0.5355		33.65	1.257	3.73551		39.16	0.52	2.24	42.6	123.4
	24.67	28.69	31.55	32.79	33.52	34.18	35.56		7.9	8.9			8.5	17	15.6	15.6	8.1	1614.75	1.61475			8.8	5.4	4	3.2	6.6	579	0.579		35.56	1.483	4.17042		31.55	0.37	2.7	47.8	114.6
	23.38	27.71	29.45	30.59	32.14	33.28	34.81		8.7	9			8.5	15.1	14.1	12.2	8.2	1402.5	1.4025			9.1	6.6	4.3	5.5	7.3	730.5	0.7305		34.81	1.347	3.86958		29.44	0.42	2.43	25.1	90.6
	24.96	28.5	32.51	34.32	36.72	37.19	37.44		7	8.2			7.9	16.7	15.1	14.1	9	1554	1.554			8	6.2	4.9	6.7	7.2	780.75	0.78075		37.44	1.369	3.65652		36.48	0.5	2.56	38.9	85.5
	23.82	26.69	28.44	32.31	34.45	36.85	36.26		8.3	8.8			7.7	18.5	16.5	13	10.2	1597.5	1.5975			8.9	5.2	5	6.3	7.5	765.75	0.76575		36.26	1.678	4.62769		33.51	0.49	2.92	31.6	128.5
	25.28	30.98	32.09	31.45	33.48	34.25	35.05		9.1	9.3			8.1	18.7	19.8	14.8	7.2	1668.75	1.66875			8.7	3.7	3.2	5.2	6.7	627.75	0.62775		35.05	1.412	4.02853		37.17	0.32	2.48	35.2	104.8
	24.35	27.27	29.5	31.3	31.79	32.49	33.88		8.3	8.4			7.4	14.6	13.4	10.6	8.7	1314	1.314			8.6	3.4	3	4.4	6.2	567	0.567		33.88	1.294	3.81936		30.38	0.44	2.15	27.5	94.1
Flox-HFD	22.14	27.91	33.26	37.46	40.45	42.72	44.12		7.3	12.4			9.7	19.9	19.9	13.1	10	1708.5	1.7085			10.3	6.7	5.1	6.4	8.4	832.5	0.8325		44.12	1.887	4.27697		63.21	0.51	3.68	111.8	154.8
	23.08	28.6	33.51	35.34	38.93	41.27	43.89		7.7	10			10.2	17.7	14.9	12.2	11.5	1571.25	1.57125			11.1	7.3	5.3	5.2	7.3	765	0.765		43.89	1.952	4.44748		60.55	0.5	3.75	98.4	178.1
	22.07	27.06	31.79	34.41	37.96	39.57	41.26		8	11.4			11.3	18.4	16.7	14.4	12.6	1762.5	1.7625			10.3	8.1	5.2	7.3	9.2	920.25	0.92025		41.26	1.782	4.31895		56.06	0.53	3.51	88.6	189.5
	24.47	30.33	34.03	38.35	41.82	45.45	46.68		9.3	13.7			13.4	20.7	18.3	17.9	13.9	2045.25	2.04525			12.8	8.2	4.4	6.2	7.1	810	0.81		46.68	2.139	4.58226		74.95	0.54	4.13	108.7	199.7
	23.92	31.46	35.95	38.47	40.83	42.47	44.11		6.6	10.6			12.7	20.5	19.2	17.5	11.9	1979.25	1.97925			10.8	7.3	5.5	7.9	8.2	915.75	0.91575		44.11	1.954	4.42983		73.6	0.49	3.65	121	168.7
	24.43	30.75	33.59	35.24	37.67	39.94	41.83		7.9	9.5			10.1	17.8	16.7	13.8	9.1	1612.5	1.6125			10.9	7.5	5.9	6.3	8.3	859.5	0.8595		41.83	1.846	4.4131		68.35	0.64	3.24	85	192.3
	22.17	29.89	36.08	41.93	44.79	45.26	47.17		7.1	12			9.8	20.9	19.8	15.1	10.7	1833	1.833			11.3	8.4	6.6	7.7	9.1	978.75	0.97875		47.17	2.292	4.85902		65.32	0.61	4.32	101.6	210.9
	22.81	27.77	30.3	35.38	37.76	39.33	41.77		8.2	9.9			11.1	18.3	17.4	13.1	11.1	1671.75	1.67175			11.7	6.4	5.3	6.3	9.2	862.5	0.8625		41.77	1.748	4.18482		59.53	0.56	3.42	100.1	168.8
	22.55	30.48	34.54	37.2	39.75	41.73	43.14		6.6	10.4			10.6	19.4	15.4	13.7	10	1633.5	1.6335			10.2	7.8	4.3	7.3	8.7	879.75	0.87975		43.14	1.905	4.41586		74.3	0.63	3.36	114	171.4
HKO-HFD	22.65	28.26	33.82	37.32	40.52	41.37	45.32		8.5	13.6			12.5	23.4	23.7	19.7	15.6	2332.5	2.3325			12.6	9.7	8.7	9.6	11.6	1215.75	1.21575		45.32	2.733	6.03045		100.47	0.89	4.78	182.2	294.9
	21.89	28.33	34.74	39.64	41.6	42.04	42.98		9.1	12.4			12.9	22.6	22.9	20.5	16.3	2362.5	2.3625			13.2	10.2	7.5	9.7	10.9	1184.25	1.18425		42.98	2.581	6.00512		94.12	0.78	5.88	214.7	249.9
	23.89	30.12	36.48	41.46	43.12	44.56	46.26		7.3	12.4			11.9	20.2	18.3	15.7	13.8	1924.5	1.9245			12.3	8.2	7.8	8.6	9.8	1071.75	1.07175		46.26	2.73	5.90143		90.97	0.71	4.63	233.3	296.6
	22.6	28.42	34.42	38.27	44.39	45.72	47.7		7.9	13.8			13.4	21.6	20.9	17.6	15.5	2151.75	2.15175			13.3	9.6	7	9.2	10.8	1139.25	1.13925		47.7	2.651	5.55765		85.52	0.68	5.59	181.8	314.8
	24.13	31.14	37.57	44.18	47.73	48.84	50.72		8	14.5			12.4	22.7	18.4	15.6	12.7	1930.5	1.9305			12.5	8.8	5.9	7.3	8.5	942	0.942		50.72	2.825	5.56979		105.47	1.01	3.94	232.6	280
	22.09	24.27	28.22	33.72	38.06	40.81	44.12		7.5	12.8			12.3	19.8	17.8	13.8	11.4	1752.75	1.75275			13.8	7.9	6.9	8.4	10	1055.25	1.05525		44.12	2.498	5.66183		91.23	0.68	4.35	136	204
	21.66	29.42	35.7	39.28	44.9	45.32	48.87		9	13.1			11.5	20.7	22.8	18	14.7	2160.75	2.16075			12.9	9.1	8.3	9.4	11.9	1200	1.2		48.87	2.284	4.67362		84.36	0.63	5.47	175.5	218
	24.56	26.16	30.43	33.21	37.34	39.73	42.29		8.7	12.9			11.9	25.1	23.2	20.9	13.2	2324.25	2.32425			12.7	10.7	6.4	8.7	11	1121.25	1.12125		42.29	2.398	5.67037		83.78	0.65	4.44	222.4	279.6
	23.76	32.37	38.42	42.39	45.57	46.74	49.87		6.3	12.4			12.1	23.9	24.3	21.3	16.4	2446.5	2.4465			13.4	9.4	7.3	9	10.8	1134.75	1.13475		49.87	2.64	5.29376		103.53	0.75	5.82	181	229.4
Fig. 3n							Fig. 3o
							Flox-HFD	HKO-HFD				Fig. 3p
group	steatosis	inflammation	ballooning	NAS			29.6094	47.0847					Flox				HKO
Flox-HFD	2	0	0	2			26.3743	39.2314				acaca	0.960557	1.04615	1.10562	0.887672	1.57798	1.77979	1.87557	1.71484
	3	1	0	4			24.4183	37.4363				scd1	1.37988	1.02893	0.853465	0.737719	1.73454	2.67177	2.13049	2.0533
	2	0	0	2			18.0861	37.7705				fasn	1.25748	0.970766	0.814326	0.957433	2.44022	2.65651	2.54425	1.90133
	2	0	0	2			23.05	37.001				pparg	1.14249	0.961657	1.16189	0.733966	1.78213	2.38961	1.51235	2.16377
	2	0	1	3			26.753	34.0537				cd36	1.23232	0.865362	1.13659	0.765734	2.87095	3.8681	2.77967	3.28967
	2	1	1	4								Cpt1α	0.828118	0.966645	1.1524	1.05284	0.421623	0.522011	0.630602	0.472138
												ppara	0.919031	0.949341	1.09038	1.04124	0.372512	0.395573	0.446931	0.427167
HKO-HFD
	3	1	1	5
	3	1	1	5
	3	1	2	6
	3	1	1	5
	3	1	1	5
	3	2	1	6

## Sheet: Fig. 4
group	Fig. 4b						Fig. 4c				Fig. 4d						Fig. 4e			Fig. 4f	Fig. 4g				Fig. 4s	Fig. 4t	Fig. 4h	Fig. 4i	Fig. 4j	Fig. 4k
	0W	4W	8W	12W	16W		0W	16W			0 min	15 min	30 min	60 min	120 min	AUC	AUC*1000		body weight（g）	liver weight（g）	liver to body weight（%）				ALT	AST	TG	TC	LDL-C	liver TG
Flox-HFHC	23.09	29.88	32.26	35.7	37.9		8	10			10.6	19.6	17.8	14.8	12.4	1812	1.812		37.9	2.34	6.17414				127	162.4	0.54	3.36	0.37	76.9
	21.6	30.8	35.66	38.67	40.15		7.5	12.1			11.3	18.6	15.6	13.7	12.1	1694.25	1.69425		40.15	2.252	5.60897				132.4	192.3	0.57	3.24	0.41	79.98
	22.15	28.3	30.94	34.82	36		8.4	10.9			11.1	17.2	13.7	11.5	10.5	1482	1.482		36	2.36	6.55556				119.7	177.4	0.63	3.18	0.45	89.95
	23.09	29.51	34.25	37.72	38.56		8	11.1			12	20.5	18.3	15.7	13.9	1932.75	1.93275		38.56	2.514	6.51971				143.2	196.1	0.54	4.38	0.39	96.48
	22	30.96	36.78	38.6	39.78		7.9	11.9			11.4	17.7	16.8	12.5	11.7	1642.5	1.6425		39.78	2.036	5.11815				101.1	185.9	0.41	4.47	0.38	78.12
	21.63	27.07	32.75	35.77	38.33		8.4	12.7			11.8	17	17.6	12.2	11.4	1630.5	1.6305		38.33	1.626	4.24211				89.1	163.8	0.66	4.35	0.57	75.95
	21.42	27.38	31.23	34.02	36.21		7.7	10.7			10.8	19.1	15.9	13.7	12.1	1704.75	1.70475		36.21	1.827	5.04557				72.5	132.5	0.63	2.73	0.54	74.69
	21.34	27.35	34.12	37.46	39.25		6.5	10.9			10.5	21	18.2	15	13.2	1874.25	1.87425		39.25	2.203	5.61274				110.4	159.8	0.57	3.72	0.36	80.31
	21.88	28.52	32.32	34.09	36.78		9.1	11.2			10.4	20.5	17.5	13.6	11.3	1730.25	1.73025		36.78	2.427	6.59869				134.9	207.9	0.71	3.12	0.6	72.02
	22.91	30.21	36.47	39.86	42.74		7.5	10.8			10.1	16.9	14.5	11.6	10.5	1492.5	1.4925		42.74	1.742	4.07581				96	161.6	0.55	4.11	0.42	72.87
HKO-HFHC	22.32	31.27	34.67	37.73	38.52		6.2	11.8			12	21.1	19.5	17.4	13	2018.25	2.01825		38.52	2.47	6.41225				183.4	202.9	0.72	4.42	0.69	107.32
	22.91	27.34	32.76	36.24	39.82		8.8	12.5			11.9	19.9	21.1	19.1	16.3	2211	2.211		39.82	3.9	9.79407				263.1	277.2	0.69	6.54	0.75	123.63
	22.44	30.31	36.61	39.57	42.02		9.1	13.4			12.8	19.5	18	16.4	13.7	1942.5	1.9425		42.02	2.928	6.96811				234	312.4	0.75	4.84	0.83	112.44
	21.07	27.38	31.45	35.93	36.61		8.7	12.8			13.9	23.2	24	19.8	15.7	2354.25	2.35425		36.61	2.497	6.82054				157.8	253.3	0.83	5.16	0.79	98.13
	24.18	31.58	34.14	38.46	40.68		9	13.2			10.8	21.4	19.7	17	13	2000.25	2.00025		40.68	2.655	6.52655				221.2	210.7	0.89	5.37	0.84	110.56
	24.31	32.95	37.59	41.52	44.33		9.5	13.9			12.5	20.1	17.5	15.3	12.8	1861.5	1.8615		44.33	3.769	8.50214				354.6	355.9	0.87	6.96	0.76	116.51
	22.94	31.46	38.12	41.51	42.14		7.3	15			11.1	19	17.8	14.3	11.8	1766.25	1.76625		42.14	2.997	7.11201				207.3	283.3	0.75	6.63	0.64	121.65
	22.77	29.41	34.74	38.16	43.28		7.5	13.3			12.7	19.4	18.3	16.1	13.4	1924.5	1.9245		43.28	3.122	7.21349				321.3	366.3	0.99	8.25	0.89	126.36
	21.23	28.84	32.75	35.39	37.2		8.1	12			12.7	24.6	22.9	19.5	15.6	2325	2.325		37.2	2.258	6.06989				165.1	213.1	0.51	4.35	0.57	95.6
	23.57	32.24	35.75	39.25	42.5		7.6	13.6			11.1	22.7	23.7	16	12.1	2040	2.04		42.5	3.33	7.83529				331.2	352.6	0.77	6.3	0.63	116.33
Fig. 4l						Fig. 4m			Fig. 4o			Fig. 4n
group	steatosis	inflammation	ballooning	NAS		Flox-HFHC	HKO-HFHC		Flox-HFHC	HKO-HFHC			Flox-HFHC					HKO-HFHC
Flox-HFHC	3	1	1	5		30.2581	38.4288		12.3333	25.8			acaca	0.896149	1.00592	0.994286	1.10364	1.58575	2.13669	2.06344	1.93544
	3	0	1	4		27.4419	39.8413		14.6667	17.2			scd1	1.17379	1.1116	0.679787	1.03482	2.50057	2.16756	2.06053	2.72517
	3	1	1	5		26.6429	41.2334		14.2222	29			fasn	0.717694	1.19757	0.846812	1.23792	2.60282	2.53819	2.03732	2.69337
	3	2	2	7		28.0388	41.7846		10.75	21.25			pparg	1.17892	0.86563	0.837536	1.11792	2.19551	2.59861	1.82123	2.44687
	3	1	1	5		26.6239	36.9048						cd36	1.0318	1.16048	0.928229	0.879495	2.99629	2.702	2.85533	2.77026
	3	2	1	6		27.9677	41.6165						Cpt1α	1.0961	1.14122	0.720167	1.04252	0.513734	0.624322	0.470233	0.521428
													ppara	1.24021	1.02666	0.719283	1.01385	0.462674	0.455809	0.423618	0.45266
HKO-HFHC	3	1	2	6		Fig. 4q						Fig. 4p
	3	3	2	8		Flox-HFHC	HKO-HFHC						Tnf-α	1.28305	0.690008	0.676876	1.35007	1.72696	2.24025	1.96891	1.52415
	3	2	2	7		1.28302	1.35606						cxcl2	1.06584	1.08987	0.822476	1.02181	2.35536	2.52406	2.94488	2.18774
	3	2	2	7		1.10895	2.69872						cxcl10	1.06217	0.933194	0.897269	1.10737	2.60666	2.9554	3.29631	3.09712
	3	1	2	6		1.0846	1.61534						ccl2	1.16204	0.90762	0.809443	1.1209	3.09571	2.32989	2.23365	4.35692
	3	2	2	7		0.973828	2.43701						ccl5	1.30004	1.03619	0.655874	1.00789	2.20489	1.91629	3.55751	2.94696
						0.791236	2.83749
						0.758369	2.35301					Fig. 4r
													COL1A1	0.802729	1.00676	0.900961	1.28955	2.1035	2.20829	2.13284	2.40029
													COL3A1	0.68817	1.25772	0.830218	1.2239	1.69894	1.92257	2.31101	1.72639
													ACTA2	0.763485	0.827175	1.16249	1.24685	1.6891	1.64309	1.58243	1.44924
													CTGF	0.868477	1.3883	0.673714	1.06951	2.109	2.33573	2.25566	1.89194
													TIMP1	1.1257	1.03135	0.794233	1.04871	5.11282	4.42275	4.90106	3.43242

## Sheet: Fig. 5
	Fig. 5b						Fig. 5c	Fig. 5d			Fig. 5g	Fig. 5h					Fig. 5e						Fig. 5f		Fig. 5i	Fig. 5j	Fig. 5k	Fig. 5t	Fig. 5u	Fig. 5l
Group	0W	4W	8W	12W	16W		0W	16W		body weight（g）	liver weight（g）	liver to body weight（%）					0 min	15 min	30 min	60 min	120 min	AUC	AUC*1000		TG（mmol/L）	TC（mmol/L）	LDL（mmol/L）	ALT（U/L）	AST（U/L）	Liver TG (mg/g)
SB-Control-NC	22.43	26.39	28.9	29.43	30.7		8.3	8.3		30.7	1.224	3.98697					8	14.8	12	9.7	8.1	1231.5	1.2315		0.36	2.41	0.21	35.1	109.5	31.36
	22.85	26.42	29.05	30.97	31.32		8.2	8.2		31.32	1.337	4.26884					8.3	15.8	11.4	10.3	7.2	1235.25	1.23525		0.44	2.63	0.25	39.2	123.1	28.7
	24.43	28.22	30.65	32.53	33.45		6.7	6.5		33.45	1.402	4.19133					7.6	13.7	14.7	9.8	8.1	1277.25	1.27725		0.42	3.09	0.19	42.1	116.2	33.5
	23.46	25.58	27.7	29.98	29.43		7.5	7.9		29.43	1.132	3.84642					8.8	16.2	13.9	9.6	8.7	1314.75	1.31475		0.38	2.19	0.27	31.2	98.4	25.54
	24.28	28.22	32.75	34.31	36.45		7.2	8.7		36.45	1.462	4.01097					8.1	15.3	12.5	10	9.5	1306.5	1.3065		0.43	2.78	0.16	35.4	100.8	31.37
	21.7	25.76	28.42	30.26	31.9		6.8	9.2		31.9	1.056	3.31034					8.5	16.6	15.6	12.2	8.5	1467.75	1.46775		0.39	2.34	0.13	29.7	105.4	26.03
	22.11	24.66	27.84	29.11	30.87		8.7	7.9		30.87	1.142	3.69938					8.2	17.2	15.6	13.1	9.8	1554	1.554		0.46	2.51	0.24	33.8	112.6	21.65
	23.89	26.26	29.64	33.5	34.23		6.9	7.1		34.23	1.229	3.59042					7.9	15.1	13.4	11.7	8.2	1359.75	1.35975		0.41	2.62	0.17	36.1	94.5	37.42
	24.66	28.28	32.36	35.43	36.44		8.4	6.9		36.44	1.397	3.8337					7.8	16.8	16.1	8.4	6.5	1245.75	1.24575		0.35	2.48	0.22	32.4	131.1	34.46
	22.56	25.93	28.56	29.01	30.1		7.8	8.5		30.1	0.955	3.17276					7.7	15.2	13.1	9.6	7.9	1249.5	1.2495		0.37	2.25	0.15	30.6	89.6	31.17
SB-RNF13-NC	21.33	24.64	27.26	28.57	28.32		8	8.5		28.32	1.171	4.13489					7.9	15.8	13.1	10.8	8.2	1323	1.323		0.41	2.24	0.19	29.7	100.2	31.9
	23.05	26.99	28.15	29.3	31.02		6.9	7.8		31.02	1.306	4.21019					8.2	16.1	11.2	9.5	7.7	1213.5	1.2135		0.39	2.38	0.17	32.6	111.4	28.77
	24.31	29.11	31.39	33.36	34.6		8	8.4		34.6	1.548	4.47399					8.4	15.6	14	10.6	8.3	1338	1.338		0.32	2.72	0.23	38.9	125.4	25.54
	22.74	23.33	25.39	27.57	29.64		7.5	7.8		29.64	1.132	3.81916					7.9	17.2	15.3	11.4	8.6	1432.5	1.4325		0.34	2.41	0.25	30.7	98.4	25.79
	22.04	25.44	29.95	28.1	29.75		7.2	8.2		29.75	0.929	3.12269					7.2	14	10.8	8.6	6.3	1083	1.083		0.37	2.09	0.28	25.7	86.5	25.04
	22.15	25.49	28.28	29.35	31.68		8.2	7.8		31.68	1.214	3.83207					7.8	13.7	12.9	9	8.9	1226.25	1.22625		0.35	2.36	0.13	34.2	95.3	29.58
	23.6	26	29.01	31.01	32.42		7.4	7.9		32.42	1.463	4.51265					8.3	18.7	13.7	8.6	7.4	1260	1.26		0.41	2.59	0.18	38.4	132.5	28.73
	21.83	24.58	26.69	27.73	29.12		7.3	8		29.12	1.124	3.85989					7.6	14.6	15.1	12.8	8.1	1434.75	1.43475		0.38	2.28	0.21	23.4	93.4	29.09
	24.24	29.27	32.34	34.56	35.44		9.1	8.2		35.44	1.152	3.25056					8.3	15.2	13.8	10.2	8.7	1320.75	1.32075		0.33	2.4	0.14	26.4	100.5	24.84
	24.34	27.38	31.8	32.03	32.31		7.6	8.8		32.31	1.017	3.14763					8.5	13.4	11.6	9.4	7.5	1173.75	1.17375		0.45	2.35	0.16	28.7	72.5	25.87
SB-Control-HFHC	24.18	29.47	32.49	35.96	36.09		8.5	10.9		36.09	1.758	4.87116					11.9	21.7	19.6	14.4	11.9	1860.75	1.86075		0.56	3.65	0.38	87.3	120.8	70.08
	24.57	31.18	35.06	37.52	38.59		8.6	9.8		38.59	1.982	5.13605					10.9	22.6	20.9	18.5	12.8	2107.5	2.1075		0.57	4.31	0.42	119.3	152.2	84.6
	25.59	33.43	37.64	42.05	43.48		8.2	10.5		43.48	2.575	5.92226					12.2	17.8	16.7	12.8	9.9	1607.25	1.60725		0.65	4.56	0.51	123.4	173.4	91.28
	23.88	30.71	34.55	36.19	37.36		8.4	12.3		37.36	1.851	4.9545					12.9	20.2	19.8	17	12.3	1979.25	1.97925		0.61	3.52	0.38	96.5	146.4	75.56
	23.96	29.8	34.79	38.96	40.69		7.9	12.2		40.69	2.48	6.09486					12.1	20.5	21.1	16.3	8.6	1864.5	1.8645		0.67	4.08	0.47	151.4	207.1	84.58
	23.74	30.34	32.35	34.05	35.28		7.7	11.1		35.28	1.777	5.03685					11.5	18.8	18.6	13.1	12.9	1763.25	1.76325		0.52	3.66	0.43	100.5	153.2	70.62
	23.61	28.85	31.18	35.07	37.25		7.4	11.4		37.25	1.824	4.89664					11.1	19.7	18	14.9	13.3	1853.25	1.85325		0.59	3.49	0.39	114.3	162.1	72.99
	24.44	30.67	33.09	36.28	38.98		8.6	12		38.98	2.306	5.91585					11.4	17.9	17.2	15.1	12.4	1792.5	1.7925		0.7	4.18	0.45	136.2	189.2	82.77
	23.11	32.72	37.03	40.6	42.15		6.8	10.7		42.15	2.011	4.77106					10.6	17.5	15.4	12.2	10.9	1564.5	1.5645		0.64	4.22	0.35	99.2	140.3	81.34
	23.79	31.38	34.17	37.29	39.76		8	12.4		39.76	1.902	4.7837					11.9	21.5	20.5	16.6	14.2	2046	2.046		0.63	3.89	0.37	106.5	165.2	75.74
SB-RNF13-HFHC	22.96	27.08	30.95	33.95	35.79		8.9	9.9		35.79	1.487	4.15479					8.6	15.4	11.3	9.8	8.9	1257.75	1.25775		0.39	2.64	0.32	58.7	110.3	48.54
	23.85	28.16	31.51	34.51	36.63		8.2	10.1		36.63	1.753	4.78569					10.6	15.9	16	13.9	10.4	1615.5	1.6155		0.48	3.24	0.27	86.9	124.1	54.31
	24.08	30.97	34.19	37.19	39.59		7.3	9		39.59	1.869	4.72089					9.5	19.1	17.4	13.8	8.3	1619.25	1.61925		0.55	3.52	0.38	110.2	156.2	55.52
	23.57	29.93	31.68	34.68	37.58		7.2	9.8		37.58	1.539	4.09526					7.8	18	13.4	9.3	6.2	1234.5	1.2345		0.47	2.84	0.31	96.4	129.4	52.02
	21.98	26.68	30.26	33.26	35.98		7	9.3		35.98	1.636	4.54697					10.5	18.7	16.8	15.4	10.9	1757.25	1.75725		0.49	3.09	0.35	78.2	100.5	53.29
	24.34	30.62	33.8	36.8	38.05		7.6	10		38.05	1.744	4.58344					11.1	17.1	14.5	13.9	11.5	1636.5	1.6365		0.51	3.16	0.28	83.5	98.4	51.18
	23.54	28.2	31.73	34.73	36.08		8.4	9.5		36.08	1.654	4.58426					10.2	16	15.9	11.5	9.7	1482.75	1.48275		0.46	2.69	0.26	87.4	112.8	52.12
	25.25	29.15	32.79	35.79	37.41		7.8	9.6		37.41	1.557	4.16199					10.3	18.7	17.3	13.5	9.3	1633.5	1.6335		0.53	3.14	0.24	69.7	92.5	45.55
	23.88	28.77	31.49	34.49	36.18		7.9	9.4		36.18	1.536	4.24544					10	20.9	16.2	15.2	9.4	1719	1.719		0.44	2.99	0.3	81.6	118.6	47.4
	24.08	30.49	33.63	36.63	39.18		8.3	10.3		39.18	1.827	4.66309					9.7	16.9	15.5	12.6	10.3	1551	1.551		0.58	3.49	0.41	100.6	135.6	58.6
Fig. 5m						Fig. 5n			Fig. 5p
group	steatosis	inflammation	ballooning	NAS		Control-HFHC	RNF13-HFHC		Control-HFHC	RNF13-HFHC		Fig. 5q		Control-HFHC						RNF13-HFHC
Flox-HFHC	3	1	1	5		26.3561	20.6112		12	5.875			acaca	0.682756	0.584851	1.09134	0.721667	1.59123	1.32816	0.377941	0.490734	0.508005	0.487453	0.510359	0.555972
	3	1	1	5		21.9439	19.1214		14.7778	4.3			scd1	0.715711	1.02003	0.693892	1.1681	0.89585	1.50642	0.426582	0.309357	0.369582	0.388369	0.357081	0.374864
	3	1	2	6		26.9721	14.8919		13.4444	9.1			fasn	0.912837	1.45575	0.629336	1.13708	0.796868	1.06813	0.343438	0.382853	0.497033	0.4251	0.574686	0.400035
	3	2	2	7		31.97	17.2717		14.125	5.71429			pparg	0.838064	0.67732	0.908302	0.9583	1.16643	1.45159	0.426649	0.34571	0.496254	0.48186	0.404563	0.372386
	3	1	2	6		25.8051	14.9042						cd36	1.10876	0.95398	0.951702	0.8524	1.21585	0.917309	0.427103	0.458551	0.490921	0.465017	0.54808	0.65008
	3	1	1	5		24.7558	13.6935						Cpt1α	0.904344	0.792673	0.941874	0.933424	1.22906	1.19863	2.00523	1.77412	2.53253	2.25593	1.79909	2.06251
													ppara	0.825836	0.995394	0.959639	1.05738	1.18632	0.975427	1.93183	1.56913	2.42289	2.12988	1.60191	2.02968
HKO-HFHC	1	0	1	2
	2	0	0	2		Fig. 5o						Fig. 5r
	2	0	1	3		Control-HFHC	RNF13-HFHC						Tnf-α	0.915695	1.06335	1.15021	0.988244	0.859706	1.0228	0.645822	0.506982	0.345462	0.453328	0.344563	0.685954
	1	0	0	1		0.66261	0.46286						cxcl2	1.25974	0.706571	1.00956	1.21483	0.959537	0.849766	0.324677	0.280211	0.284646	0.2274	0.210352	0.271757
	2	0	0	2		1.30052	0.463934						cxcl10	1.32292	0.972347	1.02608	1.13559	0.896884	0.646181	0.305204	0.363074	0.233701	0.301381	0.257808	0.283741
	1	0	0	1		0.905316	0.490782						ccl2	1.09673	0.779088	1.32656	0.876673	1.01951	0.901437	0.389548	0.468596	0.401441	0.439462	0.3946	0.3121
						0.756041	0.641131						ccl5	1.19086	1.3756	1.04836	0.658112	0.754204	0.972861	0.299806	0.258279	0.440244	0.594686	0.582656	0.482933
						1.46483	0.683014
						0.910686	0.928942
												Fig. 5s
													COL1A1	0.791073	1.04731	0.955873	0.969495	0.754395	1.48185	0.38375	0.488074	0.324956	0.428672	0.389202	0.290238
													COL3A1	1.09888	1.1864	0.782378	0.815654	0.951631	1.16506	0.51546	0.496744	0.456685	0.43929	0.446853	0.447757
													ACTA2	0.76818	0.980014	0.997242	1.22813	0.894502	1.13193	0.431274	0.601203	0.575264	0.598544	0.392769	0.425823
													CTGF	1.22839	1.2232	0.868649	0.72703	1.02811	0.924623	0.634888	0.50949	0.606789	0.62592	0.464416	0.414882
													TIMP1	1.45595	1.22982	0.763411	0.866582	0.734757	0.949485	0.650069	0.456444	0.564674	0.536766	0.615266	0.56194

## Sheet: Fig. 6
Fig. 6c									Fig. 6d									Fig. 6g						Fig. 6h
																		40kD			STING
	40kD									40kD													40kD			STING
					STING									STING
																		70kD
																					RNF13		70kD			RNF13
	70kD				P-TBK1					70kD				P-TBK1
																		40kD			ACTIN					ACTIN
																							40kD
					TBK1									TBK1
	70kD									70kD
																		Fig. 6i						Fig. 6j
																		AdshRNA	AdshRnf13					AdGFP	AdRNF13
																		0.895025	0.989657					1.04295	1.29894
	40kD				IkBa					40kD				IkBa				0.843816	1.76541					1.07475	1.06979
																		1.10573	1.27015					0.89751	1.13603
																		1.20581	1.6358					0.922742	1.10752
																		0.993092	0.986233					1.07724	0.986689
	70kD				p-p65					70kD				p-p65
	70kD				p65					70kD				p65
	55kD				RNF13					55kD				RNF13
	40kD				ACTIN					40kD				ACTIN
Fig. 6e									Fig. 6f									Fig. 6k
40kD					STING				40kD					STING					70kD					P-TBK1
					P-TBK1									P-TBK1										TBK1
70kD									70kD										70kD
					TBK1									TBK1					40kD					IkBa
70kD									70kD
									40kD
					IkBa									IkBa					70kD					p-p65
40kD
									70kD					p-p65
					p-p65														70kD					p65
70kD
																			40kD
									70kD					p65										STING
					p65
70kD
									55kD										40kD					RNF13
														RNF13
					RNF13
55kD
														ACTIN
									40kD										35kD					GAPDH
					ACTIN
40kD
Fig. 6l									Fig. 6m									Fig. 6n
																			AdGFP				AdRnf13				AdRnf13+AdSting
AdGFP	AdR13	AdR13+AdSting							AdGFP	AdRnf13	AdRnf13+AdSting							SREBF1	1.02633	1.03706	0.974342	0.964264	0.415379	0.378273	0.379586	0.527594	1.24186	1.11922	0.720715	1.14671
1.01262	0.435876	1.1033							174	129.875	188.125							FASN	1	0.96929	1.02101	1.01045	0.776469	0.776469	0.602904	0.659754	1.21419	1.05336	0.64842	1.02811
1.06035	0.473973	0.999114							168.25	134.9	191.2							ACCA	1.04881	0.91621	1.11246	0.935461	0.529885	0.462893	0.381234	0.477559	1.12799	1.03796	0.770438	1.12799
0.927036	0.48952	0.968439							181.625	131.7	183.083							PPARG	1.07085	1.14373	0.978572	0.834365	0.30752	0.261295	0.297044	0.48255	1.11246	0.863788	0.554304	0.909881
																		Scd1	1.0811	0.974342	1.07363	0.884234	0.286677	0.30619	0.262884	0.390258	0.693756	0.60815	0.379586	0.513167
																		Fig. 6o
																		Tnf-α	1.03079	1.0026	0.925786	1.04518	0.4304	0.335352	0.269573	0.466112	0.929	0.682429	0.53357	0.925786
																		Il-1β	1.08862	0.967612	1.0811	0.878126	0.587435	0.705883	0.35172	0.825019	1.20372	1.22476	0.780516	1.47683
																		IL-6	1.04066	0.95429	0.977725	1.0299	0.536816	0.559612	0.40966	0.780516	0.977725	0.848214	0.614506	1.07736
																		Cxcl12	1.03079	0.94852	0.906733	1.12799	0.634525	0.567916	0.485906	0.713878	1.02722	0.897355	0.583883	0.909881

## Sheet: Fig. 7
Fig. 7b
																Fig. 7c			Fig. 7d			Fig. 7g	Fig. 7h					Fig. 7e						Fig. 7f		Fig. 7i	Fig. 7j		Fig. 7l	Fig. 7m		Fig. 7k
															group	16W			16W		body weight（g）	liver weight（g）	liver to body weight（%）					0 min	15 min	30 min	60 min	120 min	AUC	AUC*1000		TG（mmol/L）	TC（mmol/L）		ALT（U/L）	AST（U/L）		Liver TG(mg/g)
															CON1+CON2	37.44			10.3		37.44	1.97	5.26175					10.4	20.3	19.4	14.5	10.6	1789.5	1.7895		0.53	3.12		105.5	140.9		88
	70kD						P-TBK1									38.01			11.5		38.01	1.84	4.84083					11.9	21.1	20.3	15.7	11.7	1920	1.92		0.58	3.36		118.3	153.5		106.5
																40.72			10.4		40.72	2.46	6.04126					10.1	18.5	17.7	14.7	10.4	1725	1.725		0.64	4.17		125.2	172.5		117.4
																36.99			11.4		36.99	1.89	5.10949					12	22.5	21.3	17.3	12.2	2051.25	2.05125		0.54	3.53		101.8	158		93.5
																37.05			11.4		37.05	2.38	6.42375					11.8	19.2	18.2	16.4	11.8	1878	1.878		0.68	4.33		91.9	143.3		101.1
																41.82			12.9		41.82	2.76	6.59971					12.9	19.4	18.1	14.8	12.7	1842	1.842		0.67	4.29		134.4	184.4		115.2
																40.95			11.4		40.95	2.29	5.59219					11.8	19.9	18.4	16.8	11.3	1896	1.896		0.75	4.51		156.4	197.9		129.4
																38.57			10.2		38.57	1.94	5.02982					10.5	18.2	17.5	14.3	10.4	1701	1.701		0.66	3.75		123.8	150.9		98.2
															R13+CON2	40.67			10.1		40.67	1.91	4.69634					10.9	15.2	15.1	13.2	10.5	1558.5	1.5585		0.52	3.31		98.9	124.7		79.3
							TBK1									38.33			8.7		38.33	1.85	4.82651					9.9	17.2	16	11.3	9.8	1494.75	1.49475		0.37	2.83		80.9	118.4		69.9
	70kD															36.96			8.7		36.96	1.44	3.8961					8.5	17.9	16.8	13.8	8.9	1598.25	1.59825		0.43	2.27		81.6	111		54.6
																36.54			8.1		36.54	1.52	4.15982					8.9	16.2	15.7	11	8.8	1422	1.422		0.49	2.45		72.6	106.4		72.9
																37.81			9.3		37.81	1.66	4.39037					9.7	18.9	17.3	11.6	9.4	1549.5	1.5495		0.44	3.28		74.3	89.2		71.8
																35.76			8.9		35.76	1.48	4.1387					9.4	17.2	16.8	12.9	9.5	1572	1.572		0.42	2.48		59.9	97.9		63.7
																40.32			8.4		40.32	1.96	4.86111					8.4	18.6	18.2	12.3	9	1575	1.575		0.55	2.08		89.2	136.5		95.8
																40.19			10.4		40.19	1.82	4.52849					10.2	15.5	15.1	11.8	10.5	1494.75	1.49475		0.49	3.09		79	127.9		86.6
															CON1+ST	40.72			12.8		40.72	2.39	5.86935					12.7	18.7	17.9	14.7	12.8	1824	1.824		0.86	4.96		183.6	242.4		147.5
	40kD						IkBa									39.17			11.8		39.17	2.11	5.38678					12.7	21.1	20.8	16.3	12.1	1976.25	1.97625		0.65	4.13		159.8	181.6		108.6
																39.29			11.4		39.29	2.47	6.28659					11.1	21.5	21.1	16.1	11.8	1959	1.959		0.52	3.45		129.9	160.1		122.5
																39.68			11.9		39.68	2.51	6.3256					11.4	18.5	17.7	13.2	11.7	1706.25	1.70625		0.88	4.55		167.3	221.3		133.4
																38.37			10.2		38.37	2.32	6.04639					10.5	19.8	18.9	16.5	10.2	1849.5	1.8495		0.61	3.22		123.1	186.6		111.9
																41.21			12.9		41.21	2.78	6.74594					12.4	21	20.4	16.8	11.9	1980	1.98		0.74	4.13		147.9	174.4		149.9
																37.78			12.1		37.78	1.87	4.94971					12.6	21	20.2	16	12.8	1968	1.968		0.59	4.28		136.7	217.7		126.7
																36.69			10.9		36.69	2.2	5.99618					10.8	20.1	19.4	14.5	10.4	1783.5	1.7835		0.71	3.99		138.7	197		126.8
															R13+ST	39.61			9.4		39.61	2.28	5.75612					10.8	22	21.3	16.9	10.1	1953.75	1.95375		0.76	4.17		158.2	174		129.6
	70kD						p-p65									39.08			10.7		39.08	2.14	5.47595					10.1	19.9	19.7	14.8	10.2	1789.5	1.7895		0.57	2.95		105.4	106.7		103.7
																36.34			10.6		36.34	1.98	5.44854					11	19.6	18.4	14.2	11.7	1780.5	1.7805		0.53	3.72		121	149.8		72.7
																37.65			12.1		37.65	1.88	4.99336					12.2	18.3	17.7	15.1	12.4	1815.75	1.81575		0.68	3.63		112.8	128.7		85.8
																36.71			9.9		36.71	1.86	5.06674					9.3	20.2	19.5	14.8	9.6	1765.5	1.7655		0.43	3.43		127.2	150.1		108.5
																36.55			9.2		36.55	1.85	5.06156					8.4	18.4	17.2	13.7	8.5	1597.5	1.5975		0.58	3.24		90.2	136.8		83.3
																41.18			12.1		41.18	2.51	6.09519					12.5	20.7	19	13.4	12.1	1797.75	1.79775		0.71	4.35		132.9	183.1		100.7
																38.21			9.5		38.21	2.02	5.28657					9.8	18.7	18.3	13	9.9	1647.75	1.64775		0.53	3.65		114.7	161.6		117.4
	70kD						p65
	40kD															Fig. 7n	Fig. 7o	Fig. 7p	Fig. 7q
							STING								CON1+CON2	5	0.748284	32	0.969644
																4	1.11384	20	1.41013
																6	0.816934	39	1.1358
																4	0.669336	18	1.01913
																6	1.39016	28	0.603264
																6	1.26144	19	0.862036
															R13+CON2	1	0.302059	7	0.373427
																2	0.401602	4	0.152704
	55kD						RNF13									2	0.276316	6	0.274627
																1	0.75	5	0.29198
																3	0.569794	5	0.319892
																2	0.617849	14	0.301379
															CON1+ST	5	1.56178	18	2.05064
																6	1.32151	44	1.43131
																5	1.13959	33	1.16596
																7	1.73341	83	1.43417
	35kD						GAPDH									6	1.46911	38	1.59101
																6	1.40904	60	0.971353
															R13+ST	5	1.34897	17	0.620595
																4	1.24943	14	0.780874
																5	0.864989	28	0.864642
																4	0.92849	21	0.794671
																5	0.775744	18	0.505245
																4	0.633295	14	0.675639

## Sheet: Fig. 8
Fig. 8a										Fig. 8b
	40kD									40kD
						STING								STING
	55kD					RNF13				55kD				RNF13
	40kD					ACTIN				40kD				ACTIN
Fig. 8c					Fig. 8d
70kD			Myc
						70kD							Myc
40kD
			HA
						40kD							HA
70kD
													HA
			Flag			40kD
40kD			HA
													Flag
						70kD
40kD
			ACTIN
													ACTIN
						40kD
Fig. 8e					Fig. 8f					Fig. 8g
			Myc
							Myc
70kD									40kD
													STING
				70kD
													Flag
									70kD
40kD			HA
							HA
				40kD
													ACTIN
									40kD
				40kD			HA
70kD			Flag
40kD			HA
				70kD			Flag
			ACTIN
40kD
				40kD			ACTIN
40kD
Fig. 8i					Fig. 8j						Fig. 8k		AdGFP						AdRnf13						AdRnf13-mut
												Srebf	0.95	1.00417	1.00765	0.940174			0.543744	0.536258	0.534403	0.470087			1.3113	1.05775	1.01466	1.0324
AdGFP	AdRnf13-WT	AdRnf13-mut			AdGFP	AdRnf13-WT	AdRnf13-mut					Fasn	1.0403	1.02243	1.09202	0.799406			0.523768	0.782954	0.695923	0.585199			1.34444	0.980779	1.17854	0.83915
1.05756	0.613414	1.09036			128.503	81.5925	130.727					Acca	0.978063	0.991717	1.17121	0.941478			0.382359	0.552099	0.59791	0.425727			1.0629	0.767373	1.1235	0.85441
1.00741	0.655065	1.04411			134.443	93.8205	128.916					PPARG	1.09581	0.681601	0.934327	0.908778			0.802181	0.802181	0.502432	0.448133			1.10726	1.23713	1.19499	0.84792
0.935026	0.548935	0.939307			135.491	79.6869	129.742					SCD1	0.941478	0.759436	1.10038	0.912565			0.546389	0.587638	0.591726	0.425727			1.1042	0.759436	0.565657	0.550189
											Fig. 8l		AdGFP						AdRnf13						AdRnf13-mut
												Tnf-α	1.06339	0.958378	1.26459	0.656106	1.18263		0.233582	0.17378	0.224585	0.21247	0.203815		0.785673	0.934327	0.838181	0.534156	0.677676
												Il-1β	0.988971	0.758209	1.07475	0.979873	1.26634		0.371302	0.246672	0.395203	0.345638	0.411035		1.17338	1.09733	1.12818	0.720631	1.07227
												Il-6	0.974905	0.710382	1.23114	0.93088	1.25992		0.404254	0.294567	0.461158	0.327598	0.377182		1.19471	1.16743	1.08674	0.66742	1.10445
												Cxcl12	1.11987	0.888843	1.15402	0.773782	1.12506		0.339936	0.239816	0.348686	0.295931	0.335256		0.933033	0.90125	0.952638	0.583714	0.840896

## Sheet: Fig. 9
Fig. 9b			Fig. 9c						Fig. 9d
70kD		Flag
		HA					Myc					Myc
70kD			70kD					70kD
70kD		HA						40kD				Flag
			40kD
							HA
		Flag
70kD												Flag
								40kD
			70kD				Flag
								55kD
												RNF13
70kD		HA
			40kD
							HA
								70kD
		Flag										HA
70kD
							ACTIN
								35kD
			40kD									GAPDH
		Flag
70kD
		HA
70kD
Fig. 9e					Fig. 9f				Fig. 9g
40kD
			STING
				70kD			TRIM29			70kD						TRIM29
			RNF13
55kD				55kD			RNF13			55kD						RNF13
			Flag	40kD			ACTIN
70kD										40kD
																ACTIN
35kD			GAPDH
Fig. 9h					Fig. 9i									Fig. 9j							Fig. 9k
																			70kD
70kD																							TRIM29
			Myc
													Myc	70kD
					70kD													Myc
																			40kD				STING
70kD			HA
													HA	70kD
					70kD													HA
																			70kD				Flag
70kD
			Flag
													HA
					70kD																		ACTIN
														70kD				Flag	40kD
			HA
70kD
													Flag
					70kD
														70kD				HA
			ACTIN
40kD
													ACTIN
					40kD									40kD				ACTIN

## Sheet: Fig. S1
Fig. S1a
Plasmid Replicate	1	2	3	4	5	6	7	8	9	10	11	12	13	14	15	16	17	18	19	20	21	22	23	24	25	26	27	28	29	30	31	32	33	34	35	36	37	38	39	40	41	42	43	44	45	46	47	48	49
1	0.186589	0.200847	0.16173	-0.01137	0.153642	-0.047	0.071853	-0.12921	0.016462	0.138185	0.034377	0.004586	0.067772	0.022409	-0.09461	-0.04676	-0.06012	0.077931	-0.09549	-0.23053	-0.17572	-0.09702	-0.09689	0.008046	-0.04411	-0.07706	-0.14403	0.080223	-0.04254	-0.16048	-0.09017	-0.16217	0.022197	-0.13884	-0.13876	0.13301	-0.1736	-0.02098	-0.15082	-0.23912	-0.22214	-0.13855	-0.17001	-0.20057	-0.33956	-0.27882	-0.20747	-0.29592	-0.4401
2	0.346732	0.086688	0.104011	0.162206	-0.07926	0.129543	-0.03747	0.129481	0.0081	0.02456	-0.00412	-0.10475	0.001856	0.040741	0.079492	0.045765	-0.09394	-0.08267	-0.04158	-0.06335	-0.016	0.024851	0.043072	-0.2124	-0.02772	-0.0202	-0.0981	-0.07275	-0.05511	0.061292	0.023103	0.022087	-0.22044	-0.12784	-0.09017	-0.25077	0.049212	-0.15903	-0.17568	0.01209	-0.23962	-0.16954	-0.22366	-0.23088	-0.20943	-0.27458	-0.23109	-0.25286	-0.35117
3	0.213784	0.343834	-0.01312	0.093951	0.114734	0.035162	0.079405	0.107392	0.073754	-0.09311	0.023424	0.131885	-0.04541	-0.05947	0.016793	-0.01551	0.093174	-0.06786	0.043355	0.199406	0.085871	-0.03545	-0.09203	0.057008	-0.08674	-0.08286	0.007423	-0.25984	-0.15484	-0.1962	-0.2436	-0.18945	-0.14746	-0.08675	-0.13763	-0.26607	-0.27507	-0.22248	-0.11411	-0.23495	-0.00983	-0.19033	-0.14903	-0.1429	-0.10613	-0.10636	-0.2764	-0.29263	-0.26411
Fig. S1b
Plasmid Replicate	1	2	3	4	5	6	7	8	9	10	11	12	13	14	15	16	17	18	19	20	21	22	23	24	25	26	27	28	29	30	31	32	33	34	35	36	37	38	39	40	41	42	43	44	45	46	47	48	49
1	-0.038431	0.497336	0.323519	-0.13562	0.052577	-0.05057	-0.03819	0.050337	-0.00608	-0.23597	0.106802	-0.05513	0.069407	-0.07007	-0.06414	0.118342	-0.25447	-0.17495	-0.30578	-0.2017	-0.27901	-0.34927	-0.39026	-0.29144	-0.20848	-0.18033	-0.38558	-0.50634	-0.25855	-0.19505	-0.2844	-0.21435	-0.25186	-0.12581	-0.36706	-0.27811	-0.16461	-0.34585	-0.41064	-0.61138	-0.60642	-0.38914	-0.33103	-0.38493	-0.4886	-0.4945	-0.58329	-0.4368	-0.69283
2	0.481381	0.126973	0.222607	0.096004	0.168824	-0.12593	0.354629	-0.02171	-0.44564	0.074242	-0.08196	0.008387	-0.11823	-0.00087	-0.10527	-0.21111	-0.09488	-0.14286	-0.50852	-0.19671	-0.18476	-0.03315	0.016156	-0.15521	-0.25726	-0.22675	-0.19461	-0.22194	-0.18908	-0.31395	-0.28338	-0.3192	-0.31287	-0.03492	-0.34684	-0.40006	-0.45795	-0.31364	-0.37892	-0.2301	-0.22482	-0.27523	-0.45221	-0.29673	-0.34438	-0.43601	-0.40774	-0.50627	-0.17386
3	0.215162	-0.24952	-0.18088	0.305234	0.024273	0.351265	-0.18953	-0.00073	0.376682	-0.01032	-0.24527	-0.17804	-0.17951	-0.20723	-0.14004	-0.29915	-0.07541	-0.18127	0.312784	-0.12757	-0.08033	-0.18133	-0.20646	-0.16268	-0.20931	-0.26809	-0.12683	0.008349	-0.28014	-0.24583	-0.20666	-0.26376	-0.24293	-0.65781	-0.19965	-0.25914	-0.33887	-0.31278	-0.28023	-0.23248	-0.25085	-0.45364	-0.40447	-0.5429	-0.41267	-0.32639	-0.38408	-0.50511	-0.60273
[truncated: 1 more columns]

[truncated: 7 more sheets: Fig. S2, Fig. S3, Fig. S4, Fig. S5, Fig. S6, Fig. S7, Fig. S8]
